# Supplementary material for: Morphological Observation and Transcriptome Analysis of Ciliogenesis in Urechis unicinctus (Annelida, Echiura)
Source: Int J Mol Sci. 2023 Jul 16;24(14):11537. doi: 10.3390/ijms241411537 (PMC10380512; doi:10.3390/ijms241411537)
Supplement: Supplementary file 1 [file ijms-24-11537-s001.zip]

Archive with 8 entries (8 files):
- Figure S1.pdf
- Table S1.xlsx
- Table S2.xlsx
- Table S3.xlsx
- Table S4.xlsx
- Table S5.xlsx
- Table S6.xlsx
- Table S7.xls
