# Supplementary material for: Morphological Observation and Transcriptome Analysis of Ciliogenesis in Urechis unicinctus (Annelida, Echiura)
Source: Int J Mol Sci. 2023 Jul 16;24(14):11537. doi: 10.3390/ijms241411537 (PMC10380512; doi:10.3390/ijms241411537)
Supplement: Supplementary file 1 [file ijms-24-11537-s001.zip › Table S1.xlsx]

## Sheet: Sheet1
Table S1 Quality evaluation of the transcriptome sequencing data
Sample	Raw reads	Clean reads	Clean bases	Error rate (%)	Q20 (%)	Q30 (%)
EC_1	43410410	43410410	6.51G	0.02	98.16	94.46
EC_2	39763074	39763074	5.96G	0.02	98	94.14
EC_3	49470254	49470254	7.42G	0.02	98.26	94.75
MC_1	49654726	49654726	7.45G	0.02	97.58	93.21
MC_2	49027852	49027852	7.35G	0.02	97.99	94.02
MC_3	44605870	44605870	6.69G	0.02	97.57	93.1
BL_1	47397632	47397632	7.11G	0.02	97.09	92.02
BL_2	40857946	40857946	6.13G	0.02	97.35	92.75
BL_3	41201790	41201790	6.18G	0.02	97.54	92.99
GA_1	50808302	50808302	7.62G	0.02	97.25	92.34
GA_2	53935118	53935118	8.09G	0.02	98.18	94.56
GA_3	39308548	39308548	5.9G	0.02	98.25	94.7
ET_1	42410982	42183532	6.33G	0.02	96.83	91.4
ET_2	52498396	52498396	7.87G	0.02	97.6	93.1
ET_3	54114710	54114710	8.12G	0.02	97.79	93.5
MT_1	44754130	44494024	6.67G	0.02	96.49	90.69
MT_2	49158618	49158618	7.37G	0.02	98.37	95
MT_3	43492622	43492622	6.52G	0.02	98.47	95.3
SL_1	48790926	48790926	7.32G	0.01	97.83	94.35
SL_2	49132402	49132402	7.37G	0.02	97.89	93.65
SL_3	63713244	63713244	9.56G	0.01	97.72	94.11
WL_1	53223180	53223180	7.98G	0.01	97.61	93.8
WL_2	48540874	48540874	7.28G	0.01	97.59	93.79
WL_3	43976442	43976442	6.6G	0.01	97.64	93.91
