# Supplementary material for: Morphological Observation and Transcriptome Analysis of Ciliogenesis in Urechis unicinctus (Annelida, Echiura)
Source: Int J Mol Sci. 2023 Jul 16;24(14):11537. doi: 10.3390/ijms241411537 (PMC10380512; doi:10.3390/ijms241411537)
Supplement: Supplementary file 1 [file ijms-24-11537-s001.zip › Table S2.xlsx]

## Sheet: Sheet1
Table S2 Mapping analsis of clean reads with corresponding unigenes of U. unicinctus genome
Sample	Total map	Multiple mapped	Uniquely mapped
EC_1	37007172 (85.25%)	3142115 (7.24%)	33865057 (78.01%)
EC_2	34012825 (85.54%)	2892715 (7.27%)	31120110 (78.26%)
EC_3	41493056 (83.87%)	3596270 (7.27%)	37896786 (76.61%)
MC_1	40702716 (81.97%)	4342883 (8.75%)	36359833 (73.23%)
MC_2	39837955 (81.26%)	4128196 (8.42%)	35709759 (72.84%)
MC_3	36846566 (82.6%)	3754615 (8.42%)	33091951 (74.19%)
BL_1	39972708 (84.33%)	4470973 (9.43%)	35501735 (74.9%)
BL_2	35045138 (85.77%)	3960298 (9.69%)	31084840 (76.08%)
BL_3	35531502 (86.24%)	3994333 (9.69%)	31537169 (76.54%)
GA_1	44162118 (86.92%)	4812346 (9.47%)	39349772 (77.45%)
GA_2	46387477 (86.01%)	5005547 (9.28%)	41381930 (76.73%)
GA_3	34138206 (86.85%)	3641924 (9.26%)	30496282 (77.58%)
ET_1	38077835 (90.27%)	4010194 (9.51%)	34067641 (80.76%)
ET_2	47463924 (90.41%)	5070937 (9.66%)	42392987 (80.75%)
ET_3	49237713 (90.99%)	5250435 (9.7%)	43987278 (81.29%)
MT_1	39985250 (89.87%)	4628185 (10.4%)	35357065 (79.46%)
MT_2	44638533 (90.81%)	5002119 (10.18%)	39636414 (80.63%)
MT_3	39575382 (90.99%)	4447741 (10.23%)	35127641 (80.77%)
SL_1	35219713 (72.18%)	3701862 (7.59%)	31517851 (64.6%)
SL_2	43547925 (88.63%)	4872089 (9.92%)	38675836 (78.72%)
SL_3	46542143 (73.05%)	5078402 (7.97%)	41463741 (65.08%)
WL_1	45170999 (84.87%)	5660092 (10.63%)	39510907 (74.24%)
WL_2	42080047 (86.69%)	4916330 (10.13%)	37163717 (76.56%)
WL_3	37736119 (85.81%)	4823630 (10.97%)	32912489 (74.84%)
