# Supplementary material for: Morphological Observation and Transcriptome Analysis of Ciliogenesis in Urechis unicinctus (Annelida, Echiura)
Source: Int J Mol Sci. 2023 Jul 16;24(14):11537. doi: 10.3390/ijms241411537 (PMC10380512; doi:10.3390/ijms241411537)
Supplement: Supplementary file 1 [file ijms-24-11537-s001.zip › Table S3.xlsx]

## Sheet: Sheet1
Table S3 The reported cilium-related genes screened from the transcriptomes of the embryos and larvae in U. unicinctus
Gene name	Function	FPKM								Reference
		EC	MC	BL	GA	ET	MT	SL	WL
Foxj1	Participate in ciliogenesis	0.38	2.39	3.65	2.21	3.13	1.32	1.35	0.64	[26]
Cfap206	Participate in ciliogenesis	6.56	14.09	19.13	22.85	30.63	30.46	19.94	3.92	[25]
B9d2	Participate in the formation of transition zone of primary cilia	8.11	30.73	51.49	57.26	28.98	19.38	27.07	2.55	[47]
Caveolin	Participate in ciliogenesis	0	0.03	0.1	0.23	27.98	82.18	32.92	0.12	[27]
Tctex1	Involved in ciliary material transport	5.66	19.32	79.43	67.92	37.95	39.58	11.04	2.23	[28]
KLP1	Involved in ciliary material transport	0.72	2.5	16.12	11.96	29.93	30.56	99.33	4.82	[41]
RFX4	Ciliogenesis transcription factor	2.84	9.55	9.88	9.37	11.95	7.94	12.15	5.35	[29]
CP110	The key negative regulator for ciliogenesis	0.11	3.2	7.88	5.12	3.45	1.95	3.51	3.33	[43]
WdPCP	Participate in the recruitment of peripheral IFT-A protein to the basal body	2.15	1.3	1.07	0.93	1.95	1.02	0.84	0.37	[42]
RSP3	Connecting radial spoke to doublet microtubule	6.66	11.08	19.3	10.29	30.68	36.72	20.39	2.63	[30]
ODA6	Regulation heavy chain activity of kinetin	0.18	0.33	3	2.74	4.99	2.07	1.85	0.28	[31]
KCN1	Participate in ciliogenesis	4.6	8.64	9.77	3.87	11.78	12.45	8.8	3.28	[45]
NXN	Regulating cilia length	0.89	1.82	13.47	15.06	16.08	17.6	1.27	1.18	[46]
IFT122	Involved in ciliary material transport	6.73	18.73	30.32	28.25	35.52	25.92	17.16	4.81	[33]
IFT172	Involved in ciliary material transport	1.72	13.8	19.62	23.24	35.4	29.84	19.85	4.27	[34]
TTC25	Mediating the binding of outer dynein arms to doublet microtubule	0.02	0.08	0.07	0.01	17.67	12.05	3.37	0.23	[35]
Dnah9	Dynamin, which produces a force towards the negative end of the microtubule	0.66	0.53	1.28	0.7	1.5	0.99	0.97	0.06	[36]
CP120	Key regulatory factors for ciliogenesis	0.98	4.6	5.92	5.44	4.86	3.28	2.49	0.41	[37]
RPGR	Regulating cilia formation by regulating actin stress filaments and cell contractility; Participating in microtubule assembly and transport regulation of primary cilia	1.72	5.46	11	55.46	64.69	42.26	3.27	0.22	[38,39]
Bbs1	Play a role in the development and maintenance of olfactory cilia	1.32	8.21	13.94	27.29	21.24	17.9	8.3	2.24	[44]
RSPH9	Participate in cilia oscillation	1	1.28	13.83	17.96	34.54	34.65	1.9	0.96	[40]
RSPH4A	Participate in cilia oscillation	0.68	1.32	2.9	2.8	5.7	5.92	2.32	0.62	[40]
Gas8	A component of the connexin-dynein regulatory complex (N-DRC), a key regulator of cilia or flagella movement	1.09	2.99	3.42	5.9	5.31	30.06	4.95	1.2	[32]
ZMYND10	Participate in ciliogenesis regulation	0.78	1.14	3.42	14.54	24.87	18.6	5.38	3.37	[48]
