# Supplementary material for: Morphological Observation and Transcriptome Analysis of Ciliogenesis in Urechis unicinctus (Annelida, Echiura)
Source: Int J Mol Sci. 2023 Jul 16;24(14):11537. doi: 10.3390/ijms241411537 (PMC10380512; doi:10.3390/ijms241411537)
Supplement: Supplementary file 1 [file ijms-24-11537-s001.zip › Table S4.xlsx]

## Sheet: Sheet1
Table S4 The hub genes in the No.7 module
Gene ID	kME	Gene name
evm.model.Hic_asm_12.772	0.995409	Neuronal acetylcholine receptor protein subunit alpha 10
evm.model.Hic_asm_13.362	0.993978	AP-2 complex subunit sigma
evm.model.Hic_asm_13.51	0.993304	Mpv17-like protein
evm.model.Hic_asm_0.559	0.993019	Innexin
evm.model.Hic_asm_3.848.1	0.992658	Glutathione S-transferase
evm.model.Hic_asm_10.1040	0.990931	Mitochondria-eating protein
evm.model.Hic_asm_4.311	0.989099	Neural cell adhesion molecule L1-like protein
evm.model.Hic_asm_3.845	0.988911	Sulfotransferase family cytosolic 1B Member 1
evm.model.Hic_asm_1.737	0.987873	Malate dehydrogenase 1B
evm.model.Hic_asm_8.1588	0.987851	Carbohydrate sulfotransferase 3
evm.model.Hic_asm_7.1342	0.987844	Multidrug resistance protein 1A
evm.model.Hic_asm_0.1344	0.986669	Lipid phosphate phosphatase-related protein type 5
evm.model.Hic_asm_13.1396	0.986665	Uncharacterized protein CXorf65
evm.model.Hic_asm_11.1490	0.986509	Probable mitochondrial pyruvate carrier 1
evm.model.Hic_asm_0.1831	0.986456	Protein SpAN
evm.model.Hic_asm_9.575	0.985861	Sodium/glucose cotransporter 2
evm.model.Hic_asm_12.872	0.985465	Coatomer subunit epsilon
evm.model.Hic_asm_10.1441	0.985195	Cyclic nucleotide-binding domain-containing protein 2
evm.model.Hic_asm_3.369	0.983982	Wnt inhibitory factor 1
evm.model.Hic_asm_0.1172	0.983929	Collagen alpha-1(XXVII) chain B
evm.model.Hic_asm_0.1266	0.982988	Guanine nucleotide-binding protein G(I)/G(S)/G(O) subunit gamma-12
evm.model.Hic_asm_12.765	0.982104	Atrial natriuretic peptide receptor 1
evm.model.Hic_asm_4.1070	0.981703	Actin-related protein 2/3 complex subunit 4
evm.model.Hic_asm_10.32	0.980957	Protein Jade-3
evm.model.Hic_asm_11.1328	0.980917	Transaldolase
evm.model.Hic_asm_10.631	0.980818	Glutamate receptor 1
evm.model.Hic_asm_2.779	0.980786	Myotrophin
evm.model.Hic_asm_2.622	0.979902	Solute carrier family 28 member 3
evm.model.Hic_asm_0.1911	0.979722	Endothelin-converting enzyme 1
evm.model.Scaf305.2	0.979589	Adaptin ear-binding coat-associated protein 1
evm.model.Hic_asm_13.1129	0.979539	32 kDa beta-galactoside-binding lectin lec-3
evm.model.Hic_asm_2.1580.4	0.979526	Tektin-3
evm.model.Hic_asm_8.1271	0.979425	WD repeat-containing protein 49
evm.model.Hic_asm_11.955	0.97905	Trafficking protein particle complex subunit 3
evm.model.Hic_asm_4.1349	0.979013	FMRFamide receptor
evm.model.Hic_asm_5.847	0.978942	Neurotrypsin
evm.model.Hic_asm_16.265	0.978934	Adhesion G-protein coupled receptor G4
evm.model.Hic_asm_5.789	0.978299	Actin-binding protein IPP
evm.model.Hic_asm_5.792	0.978218	Advillin
evm.model.Hic_asm_5.793_evm.model.Hic_asm_5.794	0.977932	Villin-1
evm.model.Hic_asm_15.1045.1	0.977822	Coatomer subunit zeta-1
evm.model.Hic_asm_12.516	0.977676	Neuronal acetylcholine receptor subunit beta-3
evm.model.Hic_asm_13.1334	0.977404	MAPK/MAK/MRK overlapping kinase
evm.model.Hic_asm_2.1142	0.977374	BET1 homolog
evm.model.Hic_asm_0.1660	0.977098	Putative IQ motif and ankyrin repeat domain-containing protein LOC642574
evm.model.Hic_asm_10.1008	0.976965	Leucine-rich repeat-containing protein 74A
evm.model.Hic_asm_3.1431	0.976682	Kv channel-interacting protein 4
evm.model.Hic_asm_2.758.1	0.97659	Collagen alpha-5(VI) chain
evm.model.Hic_asm_9.741	0.976168	Alpha-tocopherol transfer protein-like
evm.model.Hic_asm_7.146	0.975467	Solute carrier family 35 member E3
evm.model.Scaf166.2	0.975427	14-3-3 protein epsilon
evm.model.Hic_asm_12.962	0.975349	Nose resistant to fluoxetine protein 6
evm.model.Hic_asm_16.845	0.975038	Neuronal acetylcholine receptor subunit alpha-7
evm.model.Hic_asm_0.1900	0.974825	Innexin unc-7
evm.model.Hic_asm_6.608	0.974623	Importin-4
evm.model.Hic_asm_3.1654	0.974581	LRP2-binding protein
evm.model.Hic_asm_6.1329	0.973654	Protein-glutamine gamma-glutamyltransferase K
evm.model.Hic_asm_4.231	0.972556	Acetylcholinesterase
evm.model.Hic_asm_0.972	0.972411	Uncharacterized protein C1orf87 homolog
evm.model.Hic_asm_8.1749	0.972281	Collectin-43
evm.model.Hic_asm_3.154	0.971917	Homeobox protein Nkx-2.6
evm.model.Hic_asm_1.140	0.971618	Protein phosphatase PTC7 homolog
evm.model.Hic_asm_1.1590	0.971547	Protein LIAT1
evm.model.Hic_asm_14.1832	0.971541	Dynein light chain LC6, flagellar outer arm
evm.model.Hic_asm_2.1717	0.97137	Kelch-like protein 35
evm.model.Hic_asm_6.887	0.971188	Uncharacterized protein KIAA0895
evm.model.Hic_asm_13.250	0.97064	Glucosamine 6-phosphate N-acetyltransferase
evm.model.Hic_asm_4.1048	0.970593	Nicotinamide phosphoribosyltransferase
evm.model.Hic_asm_0.275	0.970582	Putative ankyrin repeat protein MM_0045
evm.model.Hic_asm_10.1192	0.97055	Transient receptor potential cation channel subfamily V member 5
evm.model.Hic_asm_0.1692	0.970468	Probable nucleoredoxin 1-2
evm.model.Hic_asm_11.1148	0.970439	T-complex protein 1 subunit beta
evm.model.Hic_asm_11.490	0.970229	EF-hand calcium-binding domain-containing protein 6
evm.model.Hic_asm_7.421	0.969411	FMRFamide-activated amiloride-sensitive sodium channel
evm.model.Hic_asm_8.1169	0.969246	Dynein intermediate chain 3, ciliary
evm.model.Hic_asm_14.1831	0.968939	Dynein light chain 2, cytoplasmic
evm.model.Hic_asm_13.2130	0.968762	Sushi, von Willebrand factor type A, EGF and pentraxin domain-containing protein 1
evm.model.Hic_asm_11.871	0.968648	Protein yellow
evm.model.Hic_asm_10.1930	0.968443	Kv channel-interacting protein 4
evm.model.Hic_asm_12.1167	0.968288	Neuronal acetylcholine receptor subunit beta-3
evm.model.Hic_asm_12.953	0.967776	WD repeat-containing protein 93
evm.model.Hic_asm_16.904	0.967394	Nucleoside diphosphate kinase 7
evm.model.Hic_asm_9.833	0.967361	Serine/threonine-protein kinase Nek7
evm.model.Hic_asm_16.1277	0.967035	cAMP-dependent protein kinase regulatory subunit
evm.model.Hic_asm_7.76	0.966967	Retinol dehydrogenase 11
evm.model.Hic_asm_0.1331	0.966827	Lipoxygenase homology domain-containing protein 1
evm.model.Hic_asm_14.1344	0.966226	Carbohydrate sulfotransferase 11
evm.model.Hic_asm_14.913	0.96586	Sodium-dependent glucose transporter 1
evm.model.Hic_asm_13.229	0.965504	Activator of 90 kDa heat shock protein ATPase homolog 1
evm.model.Hic_asm_3.1103	0.965317	Calcyphosin-like protein
evm.model.Hic_asm_4.1473	0.965098	Probable cytochrome P450 CYP44
evm.model.Hic_asm_10.429	0.965086	Aminoacyl tRNA synthase complex-interacting multifunctional protein 1
evm.model.Hic_asm_16.54	0.964763	Myosin catalytic light chain LC-1, mantle muscle
evm.model.Hic_asm_3.767	0.964387	Calmodulin-like protein 3
evm.model.Hic_asm_0.1268	0.96363	Sodium-coupled monocarboxylate transporter 1
evm.model.Hic_asm_6.985	0.963518	Dynein light chain roadblock-type 2
evm.model.Hic_asm_3.1587	0.963509	HEAT repeat-containing protein 4
evm.model.Hic_asm_1.10	0.96344	Acyl-CoA dehydrogenase family member 10
evm.model.Hic_asm_3.1199	0.963357	Putative ribosomal-protein-alanine acetyltransferase
