# Supplementary material for: Morphological Observation and Transcriptome Analysis of Ciliogenesis in Urechis unicinctus (Annelida, Echiura)
Source: Int J Mol Sci. 2023 Jul 16;24(14):11537. doi: 10.3390/ijms241411537 (PMC10380512; doi:10.3390/ijms241411537)
Supplement: Supplementary file 1 [file ijms-24-11537-s001.zip › Table S5.xlsx]

## Sheet: Sheet1
Table S5 The hub genes in the No.8 module
Gene ID	kME	Gene name
evm.model.Hic_asm_10.155	0.995092	Family with sequence similarity 181 member B
evm.model.Hic_asm_6.1358	0.993417	Tetratricopeptide repeat protein 5
evm.model.Hic_asm_14.687	0.99231	Innexin
evm.model.Hic_asm_2.868	0.989821	Steroid 17 alpha-hydroxylase/17,20
evm.model.Hic_asm_10.436	0.989258	E3 ubiquitin-protein ligase RBX1
evm.model.Hic_asm_8.163	0.987803	Proprotein convertase subtilisin/kexin type 6
evm.model.Hic_asm_8.1080	0.987776	Splicing factor U2AF 26 kDa subunit
evm.model.Hic_asm_14.236.3	0.987384	Urease accessory protein D
evm.model.Hic_asm_9.1210	0.987354	Capsl
evm.model.Hic_asm_10.721.1	0.986662	Cyclic nucleotide-binding domain-containing protein 2
evm.model.Hic_asm_13.1212	0.986095	Nephrocystin-1 (Fragment)
evm.model.Hic_asm_8.699	0.985745	Palmitoyltransferase ZDHHC3
evm.model.Hic_asm_4.497	0.985626	Cell death-inducing p53-target protein 1
evm.model.Hic_asm_13.1307	0.985207	Signal recognition particle 14 kDa protein
evm.model.Hic_asm_16.820	0.98516	RING-box protein 2
evm.model.Hic_asm_1.1078	0.985104	Putative OPA3-like protein CG13603
evm.model.Hic_asm_0.134	0.984173	Microtubule-associated serine/threonine-protein kinase 1
evm.model.Hic_asm_13.889	0.983847	Serine/arginine-rich splicing factor 4
evm.model.Hic_asm_0.992	0.983613	Methylthioribose-1-phosphate isomerase
evm.model.Hic_asm_2.1068	0.98351	Vesicle transport protein GOT1B
evm.model.Hic_asm_13.651	0.982696	26S protease regulatory subunit 10B
evm.model.Hic_asm_0.230	0.98247	Ferrochelatase, mitochondrial
evm.model.Hic_asm_12.1318	0.982035	Armadillo repeat-containing protein 6
evm.model.Hic_asm_3.1566	0.981842	Transmembrane protein 128
evm.model.Hic_asm_13.824	0.981395	Sarcoplasmic reticulum histidine-rich calcium-binding protein
evm.model.Hic_asm_4.2100	0.981131	Ubiquitin-like protein 4A
evm.model.Hic_asm_8.1317	0.981024	Mitochondrial inner membrane protein COX18
evm.model.Hic_asm_13.99	0.980386	IgGFc-binding protein
evm.model.Hic_asm_9.1237	0.978229	Serine/threonine-protein phosphatase 2A activator
evm.model.Hic_asm_1.187	0.978193	Crt homolog 1
evm.model.Hic_asm_4.235	0.977516	Putative phosphatidate phosphatase
evm.model.Hic_asm_12.1307	0.977202	Armadillo repeat-containing protein 6
evm.model.Hic_asm_4.2101	0.976992	Ubiquitin-like protein 4A
evm.model.Hic_asm_13.192	0.976878	Low-density lipoprotein receptor-related protein 4
evm.model.Hic_asm_6.1335	0.976481	Uncharacterized protein C1orf109 homolog
evm.model.Hic_asm_10.1174	0.976418	Coiled-coil domain-containing protein 148
evm.model.Hic_asm_9.416	0.976085	Casein kinase II subunit beta
evm.model.Hic_asm_13.1237	0.975905	NAD-dependent protein deacetylase sirtuin-2
evm.model.Hic_asm_15.314	0.975398	Translin
evm.model.Hic_asm_16.933	0.975296	26S proteasome non-ATPase regulatory subunit 1
evm.model.Hic_asm_15.596	0.974992	Glutathione S-transferase omega-1
evm.model.Hic_asm_11.1868	0.974819	Profilin
evm.model.Hic_asm_13.854	0.974373	Serine/threonine-protein kinase Nek9
evm.model.Hic_asm_6.1362	0.973857	ER membrane protein complex subunit 4
evm.model.Hic_asm_0.1694	0.973568	DNA-directed RNA polymerases I, II, and III subunit RPABC1
evm.model.Hic_asm_1.1279	0.972998	Phosphoserine phosphatase
evm.model.Hic_asm_13.434	0.972915	Synaptojanin-2-binding protein
evm.model.Hic_asm_14.2095	0.972747	GTP-binding protein SAR1
evm.model.Hic_asm_13.59	0.972554	rRNA methyltransferase 1, mitochondrial
evm.model.Hic_asm_14.1024.1	0.97237	Lysophospholipid acyltransferase 7
evm.model.Hic_asm_13.1122	0.972337	Mediator of RNA polymerase II transcription subunit 6
evm.model.Hic_asm_8.800	0.971934	Peroxisomal NADH pyrophosphatase NUDT12
evm.model.Hic_asm_0.2268	0.971802	RING finger and transmembrane domain-containing protein 2
evm.model.Hic_asm_14.648	0.97124	Splicing factor 3B subunit 6-like protein
evm.model.Hic_asm_14.365	0.971146	Probable peptidyl-tRNA hydrolase 2
evm.model.Hic_asm_13.300	0.97082	Pre-mRNA-processing factor 39
evm.model.Hic_asm_10.825	0.969839	Tumor suppressor candidate 3
evm.model.Hic_asm_16.38	0.969418	Xanthine dehydrogenase
evm.model.Hic_asm_8.2023	0.969357	Solute carrier organic anion transporter family member 3A1
evm.model.Hic_asm_8.216	0.969094	Adenylosuccinate lyase
evm.model.Hic_asm_5.834	0.969012	Lupus La protein homolog
evm.model.Hic_asm_8.319	0.968711	Transmembrane protein 136
evm.model.Hic_asm_13.485	0.967619	Homeobox protein SIX4
evm.model.Hic_asm_14.134	0.967556	ADAM 17-like protease
evm.model.Hic_asm_10.818	0.967496	Laccase-24
evm.model.Hic_asm_9.897	0.967398	6-phosphogluconolactonase
evm.model.Hic_asm_16.535	0.967239	Dual specificity protein phosphatase 26
evm.model.Hic_asm_16.863	0.967132	Dehydrogenase/reductase SDR family member 12
evm.model.Hic_asm_8.1373	0.967079	COP9 signalosome complex subunit 1
evm.model.Hic_asm_8.913	0.966471	Bifunctional methylenetetrahydrofolate dehydrogenase/cyclohydrolase, mitochondrial
evm.model.Hic_asm_6.1070_evm.model.Hic_asm_6.1071	0.966032	Protein white
evm.model.Hic_asm_6.458	0.965923	Eukaryotic translation initiation factor 2 subunit 2
evm.model.Hic_asm_8.48	0.965131	Zinc finger CCCH domain-containing protein 31
evm.model.Hic_asm_0.1775	0.965113	U6 snRNA-associated Sm-like protein LSm7
evm.model.Hic_asm_4.1842	0.964724	ER membrane protein complex subunit 3
evm.model.Hic_asm_12.1352	0.964332	Alanine racemase
evm.model.Hic_asm_13.1470	0.964001	Protein MEMO1
evm.model.Hic_asm_14.1143	0.963844	Retinal homeobox protein Rx1
evm.model.Hic_asm_6.1306	0.963635	Probable leucine--tRNA ligase, mitochondrial
evm.model.Hic_asm_8.1086	0.963512	Mitochondrial import receptor subunit TOM70
evm.model.Hic_asm_13.1295	0.963492	Monocarboxylate transporter 12
evm.model.Hic_asm_0.572	0.963157	Diisopropyl-fluorophosphatase
evm.model.Hic_asm_0.236	0.963153	Acidic leucine-rich nuclear phosphoprotein 32 family member A
evm.model.Hic_asm_10.1695	0.962883	Protocadherin-9
evm.model.Hic_asm_13.470	0.962817	Poly [ADP-ribose] polymerase 1
evm.model.Hic_asm_16.922	0.962751	PCI domain-containing protein 2
evm.model.Hic_asm_11.1320	0.962736	Proteasome-associated protein ECM29 homolog
evm.model.Hic_asm_0.1104	0.962472	Phenylalanine--tRNA ligase alpha subunit B
evm.model.Hic_asm_16.10	0.962412	Pantothenate kinase 1
evm.model.Hic_asm_11.1487.1	0.962402	PRELI domain-containing protein 2
evm.model.Hic_asm_8.803	0.962382	La-related protein 6
evm.model.Hic_asm_9.227	0.962043	Abhydrolase domain-containing protein 16A
evm.model.Hic_asm_13.1835.1	0.961895	39S ribosomal protein L4, mitochondrial
evm.model.Hic_asm_14.316	0.960851	Translocating chain-associated membrane protein 1-like 1
evm.model.Hic_asm_14.324	0.960749	Probable peptidyl-tRNA hydrolase 2
evm.model.Hic_asm_6.610.1	0.960661	Protein LSM14 homolog A
evm.model.Hic_asm_8.1377	0.960656	Prenylated Rab acceptor protein 1
evm.model.Hic_asm_1.1579	0.960508	Heparan sulfate glucosamine 3-O-sulfotransferase 5
evm.model.Hic_asm_4.2128	0.960402	SRSF protein kinase 1
evm.model.Hic_asm_13.1067	0.959774	EF-hand calcium-binding domain-containing protein 11

## Sheet: Sheet2
evm.model.Hic_asm_0.423	0.990918
evm.model.Hic_asm_0.423_Uun	362	91	258	sp|P70550|RAB8B_RAT	207	5	167	0.46	0.69	0.02	168	162	4e-47	--	Ras-related protein Rab-8B OS=Rattus norvegicus GN=Rab8b PE=1 SV=1
evm.model.Hic_asm_12.1533	0.992427
evm.model.Hic_asm_13.963	0.997307
evm.model.Hic_asm_13.963_Uun	323	40	322	sp|Q0VAA2|LR74A_HUMAN	488	198	480	0.33	0.53	0.04	290	159	2e-43	--	Leucine-rich repeat-containing protein 74A OS=Homo sapiens GN=LRRC74A PE=2 SV=2
evm.model.Hic_asm_13.966	0.995775
evm.model.Hic_asm_14.88	0.992337
evm.model.Hic_asm_14.88_Uun	476	39	349	sp|Q0VAA2|LR74A_HUMAN	488	70	383	0.33	0.52	0	314	162	2e-43	--	Leucine-rich repeat-containing protein 74A OS=Homo sapiens GN=LRRC74A PE=2 SV=2
evm.model.Hic_asm_15.215	0.993927
evm.model.Hic_asm_15.215_Uun	603	7	538	sp|Q25011|FANA_HELAS	625	32	560	0.26	0.45	0.14	571	202	9e-56	--	FMRFamide-activated amiloride-sensitive sodium channel OS=Helix aspersa PE=2 SV=1
evm.model.Hic_asm_16.220	0.992172
evm.model.Hic_asm_2.588	0.992849
evm.model.Hic_asm_5.1102	0.994379
evm.model.Hic_asm_9.1420	0.992742
