# Supplementary material for: Morphological Observation and Transcriptome Analysis of Ciliogenesis in Urechis unicinctus (Annelida, Echiura)
Source: Int J Mol Sci. 2023 Jul 16;24(14):11537. doi: 10.3390/ijms241411537 (PMC10380512; doi:10.3390/ijms241411537)
Supplement: Supplementary file 1 [file ijms-24-11537-s001.zip › Table S6.xlsx]

## Sheet: Sheet1
Table S6 The hub genes in the No.10 module
GeneID	kME	Gene name
evm.model.Hic_asm_13.963	0.997307	Leucine-rich repeat-containing protein 74A
evm.model.Hic_asm_13.966	0.995775	Transmembrane inner ear expressed protein
evm.model.Hic_asm_14.88	0.992337	Fibrinogen-like protein 1
evm.model.Hic_asm_0.423	0.990918	Ras-related protein Rab-8B
evm.model.Hic_asm_13.1164	0.989761	Multiple coagulation factor deficiency protein 2 homolog
evm.model.Hic_asm_6.554	0.989167	Adenylate cyclase type 2
evm.model.Hic_asm_6.414	0.987644	Pantetheinase
evm.model.Hic_asm_14.1693	0.987188	Neuronal acetylcholine receptor subunit alpha-3
evm.model.Hic_asm_15.505.1	0.986657	Protein quiver
evm.model.Hic_asm_11.797	0.986639	DPY30 domain-containing protein 2
evm.model.Hic_asm_15.215	0.993927	FMRFamide-activated amiloride-sensitive sodium channel
evm.model.Hic_asm_15.24	0.985718	S-antigen protein
evm.model.Hic_asm_2.127	0.984631	Single-stranded DNA-binding protein, mitochondrial
evm.model.Hic_asm_16.715	0.984438	Atrial natriuretic peptide receptor 1
evm.model.Hic_asm_13.2009	0.984218	Homeobox protein prophet of Pit-1
evm.model.Hic_asm_14.834	0.98399	Calmodulin
evm.model.Hic_asm_13.243	0.983545	Ankyrin repeat domain-containing protein 63
evm.model.Hic_asm_3.1433	0.983376	Protein glass
evm.model.Hic_asm_1.885	0.982994	TWiK family of potassium channels protein 18
evm.model.Hic_asm_2.1414	0.982897	FMRFamide neuropeptides
evm.model.Hic_asm_12.637	0.982588	Arrestin domain-containing protein 3
evm.model.Hic_asm_14.722	0.982244	FMRFamide receptor
evm.model.Hic_asm_7.1401	0.982235	Synaptic vesicle membrane protein VAT-1 homolog
evm.model.Hic_asm_16.766	0.981564	Fas apoptotic inhibitory molecule 1
evm.model.Hic_asm_0.591	0.981411	cAMP and cAMP-inhibited cGMP 3',5'-cyclic phosphodiesterase 10A
evm.model.Hic_asm_3.929	0.980774	Dopamine receptor 1
evm.model.Hic_asm_8.1460	0.980669	High affinity cGMP-specific 3',5'-cyclic phosphodiesterase 9A
evm.model.Hic_asm_12.1623	0.980313	Kv channel-interacting protein 1
evm.model.Hic_asm_8.128	0.979796	Uncharacterized protein C11orf63 homolog
evm.model.Hic_asm_11.1334_evm.model.Hic_asm_11.1335	0.979769	Tryptophan 5-hydroxylase 1
evm.model.Hic_asm_10.564	0.979571	Neuronal acetylcholine receptor subunit alpha-6
evm.model.Hic_asm_8.307	0.979176	Mitochondrial fission 1 protein
evm.model.Hic_asm_3.1003	0.977979	Acetylcholine receptor subunit beta-like 2
evm.model.Hic_asm_2.1392	0.977863	Collagen alpha-1(VI) chain
evm.model.Hic_asm_5.842	0.977598	Galectin-3-binding protein A
evm.model.Hic_asm_12.724	0.977412	Glutamate receptor ionotropic, kainate 4
evm.model.Hic_asm_2.25	0.977367	Indole-3-acetaldehyde oxidase
evm.model.Hic_asm_11.66	0.977133	Uncharacterized threonine-rich GPI-anchored glycoprotein PJ4664.02
evm.model.Hic_asm_10.304	0.976773	Fibropellin-1
evm.model.Hic_asm_3.1251	0.975804	Leucine-rich repeat-containing G-protein coupled receptor 4
evm.model.Hic_asm_13.1079	0.975287	Enolase-phosphatase E1
evm.model.Hic_asm_8.359	0.975257	Paladin
evm.model.Hic_asm_4.182	0.975183	Histone deacetylase 6
evm.model.Hic_asm_6.798	0.975168	Sterol 26-hydroxylase, mitochondrial
evm.model.Hic_asm_6.274	0.974531	Coactosin-like protein
evm.model.Hic_asm_3.772	0.974387	Complexin-1
evm.model.Hic_asm_1.663	0.973855	85/88 kDa calcium-independent phospholipase A2
evm.model.Hic_asm_10.777	0.973816	Papilin
evm.model.Hic_asm_8.1419	0.97348	Bone morphogenetic protein 7
evm.model.Hic_asm_16.405	0.972582	Guanylate cyclase soluble subunit beta-2
evm.model.Hic_asm_13.1701	0.972312	ALK tyrosine kinase receptor
evm.model.Hic_asm_2.1530	0.971384	Fibrocystin-L
evm.model.Hic_asm_0.1359	0.971336	MAM and LDL-receptor class A domain-containing protein 2 (Fragment)
evm.model.Hic_asm_14.1043	0.97117	Atrial natriuretic peptide receptor 2
evm.model.Hic_asm_3.1551	0.971104	Homeobox protein Nkx-3.2
evm.model.Hic_asm_16.56	0.970771	Serine/threonine-protein phosphatase 6 regulatory ankyrin repeat subunit B
evm.model.Hic_asm_3.1292	0.970226	von Willebrand factor D and EGF domain-containing protein
evm.model.Hic_asm_0.1294	0.97	Vesicular inhibitory amino acid transporter
evm.model.Hic_asm_1.1003	0.969946	Amiloride-sensitive sodium channel subunit alpha
evm.model.Hic_asm_13.1884	0.969895	Transmembrane protein 196
evm.model.Hic_asm_7.328	0.969743	Calcitonin gene-related peptide type 1 receptor
evm.model.Hic_asm_3.465	0.969561	Ankyrin-1
evm.model.Hic_asm_4.1642	0.969486	Synaptophysin
evm.model.Hic_asm_2.1542	0.969424	Homeobox protein aristaless-like 4
evm.model.Hic_asm_13.1107	0.969329	Zonadhesin (Fragment)
evm.model.Hic_asm_14.1692	0.969115	Neuronal acetylcholine receptor subunit alpha-7
evm.model.Hic_asm_3.575	0.968982	Hippocalcin-like protein 4
evm.model.Hic_asm_1.964	0.968574	Uncharacterized protein C56G2.4
evm.model.Hic_asm_0.1673	0.967996	Phospholipase B1, membrane-associated
evm.model.Hic_asm_14.1205	0.967934	Myosin regulatory light chain 12B
evm.model.Hic_asm_10.148	0.967564	Brain tumor protein
evm.model.Hic_asm_6.856	0.967232	Prostaglandin F synthase 1
evm.model.Hic_asm_6.1180	0.966703	Carbonyl reductase [NADPH] 1
evm.model.Hic_asm_8.1724	0.966445	Transforming protein RhoA
evm.model.Hic_asm_14.1229.1	0.966248	Transmembrane protein 47
evm.model.Hic_asm_5.374.2	0.965994	Vesicle-fusing ATPase
evm.model.Hic_asm_15.558	0.964182	Scavenger receptor cysteine-rich type 1 protein M160
evm.model.Hic_asm_6.473	0.964171	Neurocalcin homolog
evm.model.Hic_asm_10.954	0.964163	Glycine receptor subunit alphaZ1
evm.model.Hic_asm_0.1913	0.963872	Receptor-type guanylate cyclase gcy-28
evm.model.Hic_asm_7.887_evm.model.Hic_asm_7.886	0.962782	Stereocilin
evm.model.Hic_asm_9.1458	0.962721	Serine/threonine-protein phosphatase with EF-hands 1
evm.model.Hic_asm_12.1380	0.962436	Alpha-tocopherol transfer protein-like
evm.model.Hic_asm_2.42	0.961884	Low-density lipoprotein receptor-related protein 4
evm.model.Hic_asm_4.1107	0.961842	Probable G-protein coupled receptor (Fragment)
evm.model.Hic_asm_11.286_evm.model.Hic_asm_11.287_evm.model.Hic_asm_11.283	0.961667	Glutamate receptor ionotropic, kainate 2
evm.model.Hic_asm_10.1035	0.960983	Ankyrin-2
evm.model.Hic_asm_15.469	0.960389	Collagen-like protein 2
evm.model.Hic_asm_8.936	0.960369	Histone H1-delta
evm.model.Hic_asm_6.855	0.960341	Tubulin polymerization-promoting protein family member 2
evm.model.Hic_asm_7.147	0.960281	Zinc finger protein 33A
evm.model.Hic_asm_13.1296	0.960044	Annexin A1
evm.model.Hic_asm_12.679	0.959986	110 kDa antigen (Fragment)
evm.model.Hic_asm_0.2153	0.959719	Coadhesin (Fragment)
evm.model.Hic_asm_7.1004	0.959135	Collagen alpha-6(VI) chain
evm.model.Hic_asm_13.1108	0.957947	IgGFc-binding protein
evm.model.Hic_asm_5.647	0.957743	Triple functional domain protein
evm.model.Hic_asm_11.1812	0.957664	Neuroglobin
evm.model.Hic_asm_1.208	0.957303	Carbonic anhydrase 1
evm.model.Hic_asm_14.605	0.957125	Sterile alpha motif domain-containing protein 7
