# Supplementary material for: Morphological Observation and Transcriptome Analysis of Ciliogenesis in Urechis unicinctus (Annelida, Echiura)
Source: Int J Mol Sci. 2023 Jul 16;24(14):11537. doi: 10.3390/ijms241411537 (PMC10380512; doi:10.3390/ijms241411537)
Supplement: Supplementary file 1 [file ijms-24-11537-s001.zip › Table S7.xls]

## Sheet: Sheet1
Table S7 Relationship between sample and trait matrix
trait	8-cell embryos	multicellular embryos	blastula	gastrula	early trochophore larvae	middle trochophore larvae	late segmentation larvae	worm-like larvae
body surface short cilia	0	1	1	1	1	1	1	0
apical tuft	0	0	0	1	1	0	0	0
circumoral cilia	0	1	1	1	1	1	1	0
telotroch	0	0	0	0	1	1	1	0
